# Supplementary material for: Computational investigation of the sequence context of arginine/glycine-rich motifs in the human proteome
Source: BMC Genomics. 2025 Oct 6;26:883. doi: 10.1186/s12864-025-12132-5 (PMC12502372; doi:10.1186/s12864-025-12132-5)
Supplement: Supplementary file 1 — Supplementary Material 1 [file 12864_2025_12132_MOESM1_ESM.csv]

GO:0003676
GO:0000979
GO:0000978
GO:0003690
GO:0000977
GO:0003691
GO:0000976
GO:0003692
GO:0042134
GO:0003693
GO:0003696
GO:0001147
GO:0097098
GO:0003697
GO:0003688
GO:0098851
GO:0033419
GO:0033418
GO:0033417
GO:1990400
GO:0051880
GO:0000182
GO:0043110
GO:0033412
GO:0033411
GO:0033410
GO:0017069
GO:0033416
GO:0032448
GO:0033415
GO:0033414
GO:0033413
GO:0070717
GO:0036002
GO:0000987
GO:0044323
GO:0001039
GO:0001046
GO:0033409
GO:0033408
GO:0110035
GO:0001165
GO:0033407
GO:0001164
GO:0033406
GO:0001163
GO:0070034
GO:0001162
GO:0001161
GO:0140586
GO:0033401
GO:0140587
GO:0098505
GO:0033405
GO:0019237
GO:0033404
GO:0106222
GO:0033403
GO:0140585
GO:0033402
GO:0042835
GO:0034057
GO:0034056
GO:0001006
GO:0008327
GO:0001003
GO:0048027
GO:0042162
GO:0035939
GO:0032422
GO:0080084
GO:0035497
GO:0034046
GO:0003680
GO:0003681
GO:0001019
GO:0001018
GO:0000049
GO:0070180
GO:0003684
GO:0001016
GO:0070181
GO:0003676
GO:0003677
GO:0035925
GO:0071820
GO:0098847
GO:0035488
GO:0035489
GO:0035368
GO:0090655
GO:0032131
GO:0033463
GO:0032132
GO:0008143
GO:0033462
GO:0033461
GO:0033460
GO:0008266
GO:0061776
GO:0001069
GO:0030624
GO:0030623
GO:0030626
GO:0030625
GO:0030628
GO:0030627
GO:0030629
GO:0033456
GO:0033455
GO:0033454
GO:0033453
GO:0030983
GO:0019843
GO:0030620
GO:0033459
GO:0033458
GO:0030622
GO:0033457
GO:0030621
GO:0035198
GO:0033452
GO:0033451
GO:0033450
GO:0035197
GO:0106260
GO:0071443
GO:0030619
GO:0070594
GO:0033445
GO:0032356
GO:0033444
GO:0033443
GO:0033442
GO:0071208
GO:0033449
GO:0033448
GO:0071209
GO:0032357
GO:0033447
GO:0032358
GO:0033204
GO:0033446
GO:0071207
GO:0033441
GO:0033440
GO:0090079
GO:0043565
GO:1990470
GO:1990471
GO:1990472
GO:0000992
GO:0033439
GO:0035613
GO:0033434
GO:0035614
GO:0033433
GO:0033432
GO:0033431
GO:0033438
GO:0033437
GO:0033436
GO:0033435
GO:0031490
GO:0033430
GO:0008494
GO:0031492
GO:0000406
GO:0000405
GO:0000404
GO:0002151
GO:0000403
GO:0008135
GO:0000402
GO:0002153
GO:0000401
GO:0000400
GO:0001068
GO:0001067
GO:0017070
GO:0140728
GO:0033429
GO:0097157
GO:0033428
GO:0097158
GO:0033423
GO:0034512
GO:0033422
GO:0034511
GO:0033421
GO:0033420
GO:0033427
GO:0098808
GO:0033426
GO:0033425
GO:0033424
GO:0034513
GO:0010385
GO:0061730
GO:0008187
GO:0000339
GO:0000217
GO:0000332
GO:0003730
GO:0000342
GO:0000341
GO:0000340
GO:0003723
GO:1990247
GO:0003725
GO:0045131
GO:0003727
GO:0003729
GO:0031634
GO:0044729
GO:0034584
GO:0034583
GO:0000900
GO:0008079
GO:0140869
GO:0061849
GO:0045142
GO:1990932
GO:0034336
GO:1990814
GO:0030533
GO:0061752
GO:0045027
GO:0097100
GO:1990943
GO:0035538
GO:1990825
GO:1990829
GO:0061980
GO:0062037
GO:0032142
GO:0032143
GO:0062153
GO:0032140
GO:0032141
GO:0033592
GO:1990165
GO:0030515
GO:0032135
GO:1990955
GO:0071667
GO:0070336
GO:0032136
GO:1990715
GO:1990837
GO:0033464
GO:0032810
GO:0032139
GO:0032137
GO:0070337
GO:0032138
GO:0070338
GO:0035484
GO:0035485
GO:0035486
GO:0035487
GO:0062104
GO:0030350
GO:0008301
GO:0045322
GO:0099077
GO:0000497
GO:0097322
GO:0010736
GO:0070644
GO:0070883
GO:1990605
GO:0070888
GO:0140431
GO:0043035
GO:0008312
GO:0001002
GO:1990970
GO:0017130
GO:0044374
GO:0017131
GO:1990856
GO:0140666
GO:0070878
GO:0036310
GO:0044377
GO:1904678
GO:0044378
GO:0043047
GO:0003743
GO:0003746
GO:0003747
GO:0016150
GO:0030561
GO:0030560
GO:0030563
GO:0030562
GO:0030565
GO:0030564
GO:0030566
GO:1903231
GO:0032181
GO:0008098
GO:1905773
GO:0008097
GO:0061821
GO:0030558
GO:0030557
GO:0030559
GO:0010844
GO:0030556
GO:0030555
GO:0016149
