# Supplementary material for: Computational investigation of the sequence context of arginine/glycine-rich motifs in the human proteome
Source: BMC Genomics. 2025 Oct 6;26:883. doi: 10.1186/s12864-025-12132-5 (PMC12502372; doi:10.1186/s12864-025-12132-5)
Supplement: Supplementary file 2 — Supplementary Material 2 [file 12864_2025_12132_MOESM2_ESM.csv]

UniqueID	EntryName	seq_length	n_motifs	motif	start_end	LLPS_property	NA_binding_property
A0A0G2JQZ4	A0A0G2JQZ4_HUMAN	141	1	ARGDGDPRRG	(28-37)	0	0
A0A1B0GTR3	CX05A_HUMAN	108	1	ARGPILRG	(77-84)	1	0
A0A1B0GVG6	TEX54_HUMAN	124	1	QRGPRECERGLPEGRGELRG	(33-52)	0	0
A0A1B0GVM6	CK097_HUMAN	126	1	GARGEPGRG	(33-41)	0	0
A0A1B0GW55	A0A1B0GW55_HUMAN	424	1	ARGRG	(15-19)	0	1
A0A1B0GWI6	A0A1B0GWI6_HUMAN	518	1	VRGPLPRG	(309-316)	0	0
A0A1W2PPD8	KDM4F_HUMAN	638	1	CRGCGRGRGRGRGRG	(427-441)	0	0
A0A1W2PPE3	A0A1W2PPE3_HUMAN	182	1	ERGPPPRG	(26-33)	0	0
A0A1W2PRP0	FOXL3_HUMAN	233	1	RRGPKREGPRG	(131-141)	1	1
A0A286YF58	TM271_HUMAN	385	2	RRGRRGRRRGGRALARPRGG;RRGRRGRRG	(248-267);(280-288)	0	0
A0A2R8YFR7	A0A2R8YFR7_HUMAN	1487	1	SRGRSRSTRGG	(858-868)	0	0
A0A3B3IS91	PLGRF_HUMAN	260	1	RRGDAWRGRG	(109-118)	0	0
A0A494C030	A0A494C030_HUMAN	265	1	PRGGGLRGG	(134-142)	0	0
A0A590UJ96	A0A590UJ96_HUMAN	1178	2	RRGALPRLRRG;RRGAGTSRGRG	(6-16);(43-53)	0	0
A0A5F9ZHS7	NFILZ_HUMAN	289	1	GARGRG	(21-26)	0	1
A0A6Q8PHR7	A0A6Q8PHR7_HUMAN	45	2	VRGRHRG;GRRGGGSGRG	(3-9);(17-26)	0	0
A0FGR8	ESYT2_HUMAN	921	1	ARGLRGHRQRG	(66-76)	0	0
A1L390	PKHG3_HUMAN	1219	1	KRGRGG	(1104-1109)	1	0
A2AJT9	BCLA3_HUMAN	711	1	HRGYSPGRG	(96-104)	1	1
A4D250	BLACE_HUMAN	179	1	PRGDGICVSRG	(74-84)	0	0
A4D2B8	PM2P1_HUMAN	440	1	RRGACGSRGGNFPSPRGG	(178-195)	0	0
A4D2H0	CTGEF_HUMAN	777	1	GGGRGPRG	(556-563)	0	0
A4GXA9	EME2_HUMAN	379	1	GRGRGRGG	(15-22)	0	1
A5PL33	KRBA1_HUMAN	1030	1	HRGQERG	(189-195)	1	0
A6H8Y1	BDP1_HUMAN	2624	1	TRGRGSKRVRG	(1841-1851)	1	0
A6H8Z2	F221B_HUMAN	402	1	QRGGRPRG	(384-391)	0	0
A6NDE4	RBY1B_HUMAN	496	2	ARGSRGGTRG;SRGLIPVKRG	(112-121);(144-153)	1	1
A6NDY0	EPAB2_HUMAN	278	1	DRGGLRGHPGSRG	(233-245)	1	1
A6NEL2	SWAHB_HUMAN	793	1	PRGARRG	(107-113)	1	0
A6NEQ0	RBY1E_HUMAN	496	2	ARGSRGGTRG;SRGLIPVKRG	(112-121);(144-153)	1	1
A6NFC9	OR2W5_HUMAN	320	1	GERGWGASTRG	(308-318)	0	0
A6NFR6	CE060_HUMAN	353	1	PRGGRG	(148-153)	0	0
A6NGD5	ZSA5C_HUMAN	496	1	GSRGDALNLRG	(286-296)	0	1
A6NHQ2	FBLL1_HUMAN	334	2	SRGGGGGGRGGGGWGSWGGGRGG;ARGFGGGGRGRGRGGGDGKDRGGGGQRRGG	(7-29);(54-83)	1	1
A6NIX2	WTIP_HUMAN	430	2	GRGRRG;SRGERG	(31-36);(67-72)	0	0
A6NKL6	T200C_HUMAN	621	2	GERGSQEIPRG;LRGAEGSMRG	(406-416);(425-434)	1	0
A6NNA2	SRRM3_HUMAN	597	1	YRGHRG	(148-153)	1	1
A7E2V4	ZSWM8_HUMAN	1837	2	GSRGGYNGRG;GRGMPEGRGG	(1118-1127);(1453-1462)	1	0
A7MD48	SRRM4_HUMAN	611	1	SRGRESRG	(353-360)	1	1
A8MTW9	YB043_HUMAN	85	1	ARGPGLEPARG	(41-51)	0	0
A8MZ25	YQ037_HUMAN	164	1	SRGGKRG	(12-18)	1	0
B1AJZ9	FHAD1_HUMAN	1412	1	ERGEARARG	(664-672)	1	0
B1AL88	NALF1_HUMAN	458	1	GNRGKDDRG	(145-153)	1	0
B2RXF0	T229A_HUMAN	380	1	PRGPRG	(224-229)	1	0
B2RXH2	KDM4E_HUMAN	506	1	GRGRGRGQGQGRGCSRGRG	(438-456)	0	0
B3EWF7	EP2A2_HUMAN	344	2	HRGGRRG;ARGGGAGGRGGGAGRGGAGPRG	(96-102);(112-133)	1	0
B3KS81	SRRM5_HUMAN	715	1	RRGTHSRGRTPGRRG	(114-128)	1	0
B4DYI2	S31C2_HUMAN	1134	1	GRRGRPRG	(73-80)	1	0
D6RIA3	CD054_HUMAN	1793	1	GARGSERQRERG	(850-861)	1	0
F5H4A9	CC080_HUMAN	247	1	GGGGRGRGG	(161-169)	0	0
H3BV60	TGR3L_HUMAN	316	1	RRGRGG	(16-21)	0	0
I3L1E1	CS084_HUMAN	186	2	PRGRGG;GRGLHRRG	(103-108);(118-125)	0	0
O00220	TR10A_HUMAN	468	1	PRGGGRG	(47-53)	0	0
O00221	IKBE_HUMAN	500	1	RRGRGG	(37-42)	0	0
O00267	SPT5H_HUMAN	1087	1	SRGRG	(695-699)	1	1
O00401	WASL_HUMAN	505	1	ARGRG	(304-308)	0	0
O00425	IF2B3_HUMAN	579	1	PRGRRGLGQRG	(168-178)	0	1
O00453	LST1_HUMAN	97	1	LRGRDKRG	(72-79)	0	0
O00555	CAC1A_HUMAN	2506	1	RRGRPRG	(2103-2109)	1	0
O00562	PITM1_HUMAN	1244	1	GSRGSSRRG	(584-592)	0	0
O00571	DDX3X_HUMAN	662	1	DRGSGSRGRFDDRG	(87-100)	1	0
O14559	RHG33_HUMAN	1287	2	RRGLRG;GRGGELHRGSLYRNGGQRG	(990-995);(1243-1261)	1	0
O14598	VCY1_HUMAN	125	1	VRGGRRG	(45-51)	0	0
O14654	IRS4_HUMAN	1257	1	RRGRLHLPRG	(410-419)	1	0
O14686	KMT2D_HUMAN	5537	1	PRGGAHGGRGRG	(1314-1325)	1	0
O14746	TERT_HUMAN	1132	1	TRGPSDRG	(262-269)	0	1
O14979	HNRDL_HUMAN	420	1	GGRGAAAGGRGGTRGRGRG	(323-341)	1	1
O15014	ZN609_HUMAN	1411	1	GRGRG	(368-372)	1	0
O15020	SPTN2_HUMAN	2390	1	GPRGERQTRTRG	(2177-2188)	1	0
O15037	KHNYN_HUMAN	678	3	CRGARG;GDRGDCGDRGDVGDRG;ARGRGPQWKRGARGG	(245-250);(371-386);(393-407)	0	1
O15047	SET1A_HUMAN	1707	1	SRGGRSRAGGRG	(1226-1237)	1	1
O15240	VGF_HUMAN	615	1	QRGLGGRG	(343-350)	0	0
O15357	SHIP2_HUMAN	1258	1	VRGRGGAEARG	(1077-1087)	0	0
O15399	NMDE4_HUMAN	1336	1	HRGGDLGTRRG	(1315-1325)	0	0
O15417	TNC18_HUMAN	2968	2	ARGEEASGPRG;ARGRG	(227-237);(2329-2333)	1	0
O15523	DDX3Y_HUMAN	660	1	ERGSGSRGRFDDRG	(86-99)	1	1
O43283	M3K13_HUMAN	966	1	RRGNSRG	(591-597)	1	0
O43290	SNUT1_HUMAN	800	2	ERGGERGSGRRG;LRGRG	(58-69);(439-443)	1	0
O43583	DENR_HUMAN	198	1	KRGGRG	(97-102)	1	1
O43638	FOXS1_HUMAN	330	1	GTRGPAKARRG	(122-132)	1	1
O43822	CF410_HUMAN	256	1	ERGLKPPSRG	(188-197)	0	0
O43823	AKAP8_HUMAN	692	1	ERGSLDGFMRGRG	(179-191)	1	1
O60281	ZN292_HUMAN	2723	1	DRGRG	(1346-1350)	1	1
O60293	ZC3H1_HUMAN	1989	1	ERGHLRG	(94-100)	1	0
O60304	ZN500_HUMAN	480	1	QRGPLLWPERG	(190-200)	0	1
O60307	MAST3_HUMAN	1309	1	RRGRG	(20-24)	0	0
O60565	GREM1_HUMAN	184	1	NRGRGQGRG	(57-65)	0	0
O60828	PQBP1_HUMAN	265	1	DRGHDKSDRG	(125-134)	1	1
O60885	BRD4_HUMAN	1362	1	GRGRG	(178-182)	1	1
O75420	GGYF1_HUMAN	1035	2	SRGRGSTRSRGRGRG;LRGDRGGCGEEEGRGG	(115-129);(254-269)	1	0
O75425	MSPD3_HUMAN	235	1	GRGSRG	(18-23)	0	0
O75462	CRLF1_HUMAN	422	1	GRRGTARG	(412-419)	0	0
O75525	KHDR3_HUMAN	346	1	PRGTPTPRGVLSTRGPVSRGRGLLTPRARG	(219-248)	1	1
O75526	RMXL2_HUMAN	392	3	RRGPPPPRSRGRPRFLRGTRGGGGGPRRSPSRGG;LRGAAPGRG;DRGLSLSMERG	(93-126);(289-297);(347-357)	1	1
O75638	CTAG2_HUMAN	210	2	GGRGPRG;GPRGGAPRG	(41-47);(55-63)	1	0
O76021	RL1D1_HUMAN	490	1	KRGRG	(347-351)	1	1
O76050	NEUL1_HUMAN	574	1	PRGNPSRAPRG	(12-22)	0	0
O76061	STC2_HUMAN	302	1	GRGAKGERG	(255-263)	0	0
O77932	DXO_HUMAN	396	1	PRGTKRG	(3-9)	0	1
O94776	MTA2_HUMAN	668	1	TRGTTEPHSRG	(414-424)	0	1
O94826	TOM70_HUMAN	608	1	ARGRG	(68-72)	0	0
O94876	TMCC1_HUMAN	653	1	KRGTSLHSRRG	(116-126)	0	0
O94983	CMTA2_HUMAN	1202	1	SRGGSSRGG	(314-322)	0	1
O95153	RIMB1_HUMAN	1857	1	ARGQDGSGRRGPQKRG	(1584-1599)	1	0
O95365	ZBT7A_HUMAN	584	1	RRGRKPRVRGG	(496-506)	0	1
O95428	PPN_HUMAN	1278	1	ARGDHRGERGDPRG	(584-597)	1	0
O95677	EYA4_HUMAN	639	1	SRGRG	(351-355)	1	0
O95835	LATS1_HUMAN	1130	1	PRGQTPPPRG	(251-260)	1	0
O95886	DLGP3_HUMAN	979	2	MRGYHGDRG;LRGRG	(1-9);(921-925)	1	0
O95948	ONEC2_HUMAN	504	1	GRGAAGSLRG	(71-80)	1	1
O95985	TOP3B_HUMAN	862	1	HRGGPGRRQGRGRG	(823-836)	0	1
O95996	APCL_HUMAN	2303	1	NRGRG	(1132-1136)	1	0
O96013	PAK4_HUMAN	591	1	ARGGPGKAGSRG	(125-136)	1	0
P02686	MBP_HUMAN	304	1	GGDRGAPKRG	(180-189)	1	0
P02814	SMR3B_HUMAN	79	1	QRGPRG	(23-28)	0	0
P05060	SCG1_HUMAN	677	2	YRGRG;HRGRGG	(362-366);(419-424)	1	0
P05423	RPC4_HUMAN	398	1	GRGRG	(94-98)	1	1
P08621	RU17_HUMAN	437	1	KRGERGSERGRDEARGG	(379-395)	1	1
P09038	FGF2_HUMAN	288	4	GRGARG;GDRGRG;GGRGRG;GGRGRGRG	(23-28);(80-85);(94-99);(106-113)	1	0
P0C5Y9	H2AB1_HUMAN	115	1	RRGSSGAGGRG	(7-17)	0	1
P0C5Z0	H2AB2_HUMAN	115	1	RRGSSGAGGRG	(7-17)	0	1
P0C7P1	RBY1D_HUMAN	496	2	ARGSRGGTRG;SRGLIPVKRG	(112-121);(144-153)	1	1
P0C879	YJ018_HUMAN	139	1	LRGPRPVARG	(65-74)	0	0
P0CAT3	TLXNB_HUMAN	122	1	GGGRGQRG	(114-121)	0	0
P0CJ85	DU4L2_HUMAN	424	1	ARGRG	(15-19)	1	1
P0CJ86	DU4L3_HUMAN	424	1	ARGRG	(15-19)	1	1
P0CJ87	DU4L4_HUMAN	422	1	ARGRG	(15-19)	1	1
P0CJ88	DU4L5_HUMAN	424	1	ARGRG	(15-19)	1	1
P0CJ89	DU4L6_HUMAN	424	1	ARGRG	(15-19)	1	1
P0CJ90	DU4L7_HUMAN	424	1	ARGRG	(15-19)	1	1
P0CZ25	D10OS_HUMAN	163	1	GLRGGGPSRCAKRG	(130-143)	0	0
P0DJD3	RBY1A_HUMAN	496	2	ARGSRGGTRG;SRGLIPVKRG	(112-121);(144-153)	1	1
P0DJD4	RBY1C_HUMAN	496	2	ARGSRGGTRG;SRGLIPVKRG	(112-121);(144-153)	1	1
P0DKV0	S31C1_HUMAN	1188	1	GRRGRPRG	(79-86)	0	0
P0DP75	M14OS_HUMAN	135	1	GARGGGRRG	(54-62)	0	0
P0DPH9	CX05B_HUMAN	108	1	ARGPILRG	(77-84)	1	0
P10301	RRAS_HUMAN	218	1	GRGRPRGG	(10-17)	0	0
P10398	ARAF_HUMAN	606	1	GSRGGSDGTPRG	(245-256)	0	0
P10645	CMGA_HUMAN	457	1	GFRGPGPQLRRG	(382-393)	1	0
P12270	TPR_HUMAN	2363	1	GVRGRQFNRQRGVSHAMGGRGGINRG	(2335-2360)	1	1
P13497	BMP1_HUMAN	986	1	QRGACGRWRG	(105-114)	1	0
P14678	RSMB_HUMAN	240	1	GRGGPPPPMGRG	(171-182)	1	0
P15880	RS2_HUMAN	293	1	GNRGGFRGGFGSGIRGRGRGRGRGRGRGRGARGG	(20-53)	0	1
P16383	GCFC2_HUMAN	781	1	VRGPRGRG	(61-68)	0	1
P17096	HMGA1_HUMAN	107	1	KRGRG	(23-27)	1	1
P17844	DDX5_HUMAN	614	2	DRGRDRG;DRGSGRSRGRGG	(9-15);(477-488)	1	1
P19338	NUCL_HUMAN	710	1	GGRGGGRGGFGGRGGGRGGRGGFGGRGRGGFGGRGGFRGGRGG	(654-696)	1	1
P20290	BTF3_HUMAN	206	2	SRGRGRARGG;PRGGTRG	(12-21);(34-40)	1	1
P20339	RAB5A_HUMAN	215	1	ARGRG	(194-198)	0	0
P20930	FILA_HUMAN	4061	10	DRGHRG;IRGHPGSSRGG;IRGHPGSSRRG;IRGHPGSSRGG;IRGHPGSSRGG;IRGHPGPSRGG;IRGHPGSSRGG;IRGHPGSSRGG;IRGHPGSSRRG;IRGHPGSRRGG	(411-416);(516-526);(841-851);(1489-1499);(1813-1823);(2138-2148);(2786-2796);(3110-3120);(3434-3444);(3758-3768)	1	0
P22087	FBRL_HUMAN	321	1	PRGGGFGGRGGFGDRGGRGGRGGFGGGRGRGGGFRGRGRGGGGGGGGGGGGGRGGGGFHSGGNRGRGRGGKRG	(7-79)	1	1
P22735	TGM1_HUMAN	817	1	SRGRG	(68-72)	0	0
P23246	SFPQ_HUMAN	707	2	SRGGGGGGFHRRGGGGGRGG;HRGGGEPRGG	(8-27);(235-244)	1	1
P23327	SRCH_HUMAN	699	1	ARGHRG	(131-136)	1	0
P23588	IF4B_HUMAN	611	1	DRGSRDYDRG	(260-269)	1	1
P23677	IP3KA_HUMAN	461	1	ARGAKRRGG	(56-64)	0	0
P30414	NKTR_HUMAN	1462	1	SRGWYSRG	(1358-1365)	1	0
P33240	CSTF2_HUMAN	577	1	SRGPPPHELRGG	(364-375)	1	1
P33991	MCM4_HUMAN	863	1	RRGSRRG	(10-16)	0	1
P35527	K1C9_HUMAN	623	1	GGRGGSGGSYGRGSRGG	(476-492)	1	0
P35637	FUS_HUMAN	526	4	DRGGRGRGG;PRGRGGGRGGRGGMGGSDRGG;NRGGGNGRGGRGRGGPMGRGG;RRGGRGGYDRGGYRGRGGDRGGFRGGRGGGDRGG	(212-220);(241-261);(376-396);(472-505)	1	1
P35916	VGFR3_HUMAN	1363	1	ERGARGG	(1323-1329)	0	0
P36021	MOT8_HUMAN	539	1	TRGTARG	(85-91)	0	0
P38159	RBMX_HUMAN	391	4	SRGPPRGLRGGRGGSGGTRGPPSRGG;SRGPLPVKRG;ERGLPPSMERG;SRGAPRGGGRGGSRSDRGG	(102-127);(143-152);(346-356);(368-386)	1	1
P42684	ABL2_HUMAN	1182	1	PRGIRG	(19-24)	0	0
P42696	RBM34_HUMAN	430	1	FRGEHHSRGG	(43-52)	1	1
P42768	WASP_HUMAN	502	1	PRGPPPPGRGG	(356-366)	1	0
P46783	RS10_HUMAN	165	1	FRGGFGRGRG	(152-161)	0	1
P48634	PRC2A_HUMAN	2157	3	CRGRGRGEYFARGRGFRGTYGGRGRG;FRGDDGRGG;ARGGRVFTPRGVPSRRGRGG	(1023-1048);(1060-1068);(1155-1174)	1	1
P49716	CEBPD_HUMAN	269	1	GKRGPDRG	(183-190)	1	1
P49736	MCM2_HUMAN	904	1	GRGLGRMRRG	(125-134)	0	1
P49750	YLPM1_HUMAN	2146	5	GNRGNSSSYRG;NRGRGQAISRG;NRGEGSRDRG;DRGAAGSRERG;ERGPPRGPGSRERG	(1012-1022);(1038-1048);(1073-1082);(1102-1112);(1143-1156)	1	1
P49760	CLK2_HUMAN	499	1	ERGSRG	(11-16)	1	0
P49842	STK19_HUMAN	368	1	IRGRRG	(60-65)	0	0
P49959	MRE11_HUMAN	708	1	GRGRGRGRRGGRGQNSASRGGSQRG	(569-593)	1	0
P51114	FXR1_HUMAN	621	2	GRGRGRRG;GGRGRSVSGGRGRGGPRGG	(385-392);(443-461)	1	1
P51608	MECP2_HUMAN	486	1	GRGRG	(185-189)	1	1
P52926	HMGA2_HUMAN	109	1	KRGRG	(26-30)	1	1
P53814	SMTN_HUMAN	917	2	GPRGRG;ARGRPGEGRG	(415-420);(634-643)	0	0
P54756	EPHA5_HUMAN	1037	1	MRGSGPRG	(1-8)	0	0
P55042	RAD_HUMAN	308	1	GGSRGGGQERERRRG	(11-25)	1	0
P55197	AF10_HUMAN	1068	1	GRGSSPRG	(676-683)	1	1
P55201	BRPF1_HUMAN	1214	1	GRGKPSFSRG	(1024-1033)	1	1
P55789	ALR_HUMAN	205	1	ARGRG	(34-38)	0	0
P56182	RRP1_HUMAN	461	1	PRGRGQRG	(422-429)	1	1
P56645	PER3_HUMAN	1201	1	PRGEAPGPGRRG	(2-13)	1	1
P57055	DSCR6_HUMAN	190	1	ARGRG	(12-16)	1	0
P57796	CABP4_HUMAN	275	1	ERGLRG	(45-50)	1	0
P58004	SESN2_HUMAN	480	1	RRGPRG	(38-43)	0	0
P58340	MLF1_HUMAN	268	1	GRGRAHNRRG	(47-56)	1	1
P60323	NANO3_HUMAN	173	1	RRGGGGGAGFRG	(146-157)	0	1
P61978	HNRPK_HUMAN	463	2	MRGRGG;GRGGRGG	(255-260);(295-301)	1	1
P62314	SMD1_HUMAN	119	1	GRGRGRGRGRGRGRGRGRGG	(97-116)	0	1
P67809	YBOX1_HUMAN	324	1	YRGYRPRFRRG	(238-248)	1	1
P78332	RBM6_HUMAN	1123	2	FRGRGTYDLDFRG;FRGRG	(175-187);(235-239)	1	1
P78358	CTG1B_HUMAN	180	1	GGRGPRG	(41-47)	1	0
P78364	PHC1_HUMAN	1004	1	HRGQEDSSRG	(875-884)	1	1
P79522	PRR3_HUMAN	188	2	HRGPPGSRG;GRGPIRRG	(59-67);(82-89)	1	0
P83916	CBX1_HUMAN	185	1	PRGFARG	(110-116)	1	0
P85299	PRR5_HUMAN	388	1	GRGRG	(368-372)	0	0
P86478	PR20E_HUMAN	221	1	ERGRRRGGSRRPGRGRGRRAGPRG	(73-96)	0	0
P86479	PR20C_HUMAN	221	1	ERGRRRGGSRRPGRGRGRRAGPRG	(73-96)	0	0
P86480	PR20D_HUMAN	221	1	ERGRRRGGSRRPGRGRGRRAGPRG	(73-96)	0	0
P86481	PR20B_HUMAN	221	1	ERGRRRGGSRRPGRGRGRRAGPRG	(73-96)	0	0
P86496	PR20A_HUMAN	221	1	ERGRRRGGSRRPGRGRGRRAGPRG	(73-96)	0	0
P98175	RBM10_HUMAN	930	1	RRGGRG	(5-10)	1	1
P98179	RBM3_HUMAN	157	1	ARGTRGGGFGAHGRGRSYSRGG	(86-107)	1	1
Q00536	CDK16_HUMAN	496	1	LRGGRG	(15-20)	0	0
Q00839	HNRPU_HUMAN	825	1	NRGGGHRGRGGFNMRGGNFRGGAPGNRGGYNRRGNMPQRGG	(701-741)	1	1
Q00975	CAC1B_HUMAN	2339	1	ERGRG	(905-909)	0	0
Q01081	U2AF1_HUMAN	240	1	DRGRGG	(208-213)	1	1
Q01094	E2F1_HUMAN	437	1	ARGRG	(108-112)	0	1
Q01804	OTUD4_HUMAN	1114	1	VRGRPFRG	(1091-1098)	1	0
Q01844	EWS_HUMAN	656	5	NRGRGRGGFDRGGMSRGGRGGGRGGMGSAGERGG;MRGGLPPREGRGMPPPLRGG;GGRGGDRGGFPPRGPRGSRG;GGDRGRGGPGGMRGGRGGLMDRGGPGGMFRGGRGGDRGGFRGGRGMDRGGFGGGRRGG;GGRRGGRGG	(299-332);(454-473);(488-507);(560-617);(630-638)	1	1
Q01954	BNC1_HUMAN	994	1	SRGGRG	(7-12)	0	1
Q04637	IF4G1_HUMAN	1599	3	TRGPPRGGPGGELPRG;ERGEKAGDRG;ERGGDRG	(680-695);(1149-1158);(1165-1171)	1	1
Q05215	EGR4_HUMAN	589	1	RRGAAARG	(34-41)	0	1
Q06787	FMR1_HUMAN	632	1	RRGDGRRRGGGGRGQGGRGRGG	(527-548)	1	1
Q07617	SPAG1_HUMAN	926	1	ARGAPQRG	(400-407)	0	0
Q07666	KHDR1_HUMAN	443	2	SRGGGGGSRGG;SRGRGVPVRGRG	(44-54);(281-292)	1	1
Q07955	SRSF1_HUMAN	248	1	GRGTGRGGGGGGGGGAPRG	(92-110)	1	1
Q08170	SRSF4_HUMAN	494	1	KRGSVSRG	(313-320)	1	1
Q08495	DEMA_HUMAN	405	1	GQRGRMDRG	(323-331)	1	0
Q10571	MN1_HUMAN	1320	1	GGGGRGRG	(937-944)	1	0
Q12766	HMGX3_HUMAN	1292	1	SRGRG	(618-622)	0	1
Q12774	ARHG5_HUMAN	1597	1	SRGRSRSTRGG	(858-868)	0	0
Q12789	TF3C1_HUMAN	2109	1	RRGRG	(489-493)	0	1
Q12792	TWF1_HUMAN	350	1	GKRGIRRLIRG	(331-341)	0	0
Q12830	BPTF_HUMAN	3046	3	MRGRRG;HRGSSRG;GRGGRGG	(1-6);(43-49);(91-97)	1	1
Q12852	M3K12_HUMAN	859	1	GSRGRG	(619-624)	1	0
Q12872	SFSWA_HUMAN	951	1	SRGSSQERSRG	(897-907)	1	1
Q12888	TP53B_HUMAN	1972	1	PRGRGRRG	(1395-1402)	1	0
Q12905	ILF2_HUMAN	390	1	MRGDRGRGRGGRFGSRGG	(1-18)	0	1
Q12906	ILF3_HUMAN	894	1	LRGRGRGGSIRGRGRGRG	(639-656)	1	1
Q13151	ROA0_HUMAN	305	1	SRGGRGGRGRGG	(191-202)	1	1
Q13185	CBX3_HUMAN	183	1	PRGFARG	(114-120)	1	0
Q13243	SRSF5_HUMAN	272	1	SRGGRGRG	(76-83)	1	1
Q13283	G3BP1_HUMAN	466	1	LRGPGGPRGGLGGGMRGPPRGG	(428-449)	1	1
Q13342	SP140_HUMAN	867	1	IRGRKRG	(547-553)	1	1
Q13470	TNK1_HUMAN	666	1	HRGTPARG	(455-462)	0	0
Q13595	TRA2A_HUMAN	282	1	DRGYDRG	(239-245)	1	1
Q13724	MOGS_HUMAN	837	1	ARGGPGRRDGRGG	(23-35)	0	0
Q13875	MOBP_HUMAN	183	1	LRGPGASRGG	(165-174)	0	0
Q13895	BYST_HUMAN	437	1	RRGRG	(37-41)	0	1
Q14004	CDK13_HUMAN	1512	1	GRGRGRG	(1503-1509)	1	0
Q14011	CIRBP_HUMAN	172	1	SRGYRGGSAGGRGFFRGGRGRGRGFSRGGGDRG	(90-122)	1	1
Q14151	SAFB2_HUMAN	953	2	GRGLPPPPRGG;SRGGVAGRGG	(834-844);(896-905)	1	1
Q14152	EIF3A_HUMAN	1382	5	RRGMDDDRGPRRG;RRGLDEDRG;DRGPRRGMDDDRGPRRGG;DRGPRRGLDDDRGPRRGMDDDRGPRRGMDDDRGPRRGMDDDRGPRRGLDDDRG;RRGAEDDRG	(959-971);(1019-1027);(1035-1052);(1066-1118);(1130-1138)	1	1
Q14157	UBP2L_HUMAN	1087	2	RRGGPPRRGRGASRGREFRG;GRGTERGRRGRGRGRGGSGRRGG	(133-152);(167-189)	1	1
Q14159	SPIDR_HUMAN	915	1	PRGSRARG	(2-9)	0	0
Q14160	SCRIB_HUMAN	1630	1	GRGTRG	(1526-1531)	0	0
Q14444	CAPR1_HUMAN	709	1	KRGSGQSGPRGAPRGRGGPPRPNRG	(675-699)	1	1
Q14596	NBR1_HUMAN	966	1	IRGEPRG	(852-858)	0	0
Q14657	LAGE3_HUMAN	143	1	GRGGHSCRGG	(17-26)	0	0
Q14669	TRIPC_HUMAN	1992	1	RRGSGLGKRG	(337-346)	1	0
Q14674	ESPL1_HUMAN	2120	1	RRGTASRGRG	(1417-1426)	0	0
Q14781	CBX2_HUMAN	532	2	KRGKRPRG;KRGPRG	(71-78);(131-136)	1	1
Q15020	SART3_HUMAN	963	1	IRGPEKRG	(617-624)	1	1
Q15027	ACAP1_HUMAN	740	1	IRGRRGGRGRPRG	(526-538)	0	0
Q15056	IF4H_HUMAN	248	1	GGGRGSRG	(16-23)	1	1
Q15270	NKX11_HUMAN	448	1	ARGAEEARGGGGGLGARG	(207-224)	1	1
Q15415	RBY1F_HUMAN	496	2	ARGSSGGTRG;SRGLIPVKRG	(112-121);(144-153)	1	1
Q15424	SAFB1_HUMAN	915	1	NRGGMSGRG	(867-875)	1	1
Q15427	SF3B4_HUMAN	424	1	PRGPLRG	(414-420)	1	1
Q15527	SURF2_HUMAN	256	1	YRGLVQKRG	(220-228)	1	0
Q15560	TCEA2_HUMAN	299	1	ERGRG	(89-93)	0	1
Q15654	TRIP6_HUMAN	476	2	VRGCGPPRRG;GRGRGG	(178-187);(235-240)	1	0
Q15696	U2AFM_HUMAN	482	1	SRGRG	(434-438)	1	1
Q15772	SPEG_HUMAN	3267	3	ARGTRG;RRGELRRG;ERGPFRG	(4-9);(2006-2013);(2359-2365)	1	0
Q16630	CPSF6_HUMAN	551	1	GGRGRG	(200-205)	1	1
Q1W6H9	F110C_HUMAN	321	1	VRGRPGTGRG	(48-57)	1	0
Q27J81	INF2_HUMAN	1249	1	ARGRG	(990-994)	0	0
Q2NL82	TSR1_HUMAN	804	1	HRGRG	(21-25)	1	1
Q2TAM9	TUSC1_HUMAN	212	1	MRGGATRRG	(7-15)	1	0
Q2Y0W8	S4A8_HUMAN	1093	1	RRGRG	(73-77)	0	0
Q32P51	RA1L2_HUMAN	320	1	QRGRRGSGNFGGGRG	(193-207)	1	1
Q3KQU3	MA7D1_HUMAN	841	1	GRGCDPGRG	(325-333)	0	0
Q49A92	CH034_HUMAN	538	1	ARGRG	(36-40)	0	0
Q4AC94	C2CD3_HUMAN	2353	1	GGSRGRKKRG	(10-19)	0	0
Q4KMQ1	TPRN_HUMAN	711	1	PRGLHRG	(209-215)	1	0
Q504Y2	PKDCC_HUMAN	493	1	GRRGGRG	(48-54)	0	0
Q52LJ0	FA98B_HUMAN	433	2	GGGGRGGWGGGGGGGGRGGGGGGGGRGG;GGGGRGGFQGRGDYGGRGGYGGRGGYGGRG	(331-358);(380-409)	1	0
Q53GS9	SNUT2_HUMAN	565	1	SRGSTRGKRESESRG	(9-23)	1	0
Q53LP3	SWAHC_HUMAN	525	1	GGGRGRGG	(232-239)	1	0
Q58WW2	DCAF6_HUMAN	860	1	NRGRGRSRPRGG	(363-374)	1	0
Q5BKZ1	ZN326_HUMAN	582	1	GSRGRG	(171-176)	1	1
Q5C9Z4	NOM1_HUMAN	860	1	RRGGRGPRRG	(24-33)	1	1
Q5D862	FILA2_HUMAN	2391	4	QRGSRTTGRRG;QRGSSTTGRRG;QRGSRTAGRRG;QRGSRTTGRRG	(1411-1421);(1488-1498);(2092-2102);(2242-2252)	1	0
Q5GH72	XKR7_HUMAN	579	1	GGARGSAGGRG	(21-31)	0	0
Q5H9L2	TCAL5_HUMAN	206	1	PRGQRGVRGVRGGGRG	(181-196)	1	0
Q5H9R4	ARMX4_HUMAN	2290	1	TRGKARG	(524-530)	1	0
Q5J8M3	EMC4_HUMAN	183	1	GGGSRGRSDRG	(25-35)	0	0
Q5JR59	MTUS2_HUMAN	1369	1	GRGNCEEKRG	(374-383)	0	0
Q5JRA6	TGO1_HUMAN	1907	1	GRGVQESKRG	(468-477)	1	0
Q5JSZ5	PRC2B_HUMAN	2229	1	GRGRG	(1107-1111)	1	1
Q5JU85	IQEC2_HUMAN	1488	1	ERGQLSRG	(201-208)	1	0
Q5JVS0	HABP4_HUMAN	413	2	LRGRGGPRGGMRGRGRGG;GRGARGGTRGGRG	(182-199);(368-380)	1	1
Q5JWF2	GNAS1_HUMAN	1037	1	WRGKSESSRG	(551-560)	1	0
Q5M8T2	S35D3_HUMAN	416	1	VRGSPRG	(363-369)	0	0
Q5SSQ6	SAPC1_HUMAN	148	1	QRGCTKGPRG	(135-144)	0	0
Q5SW24	DACT2_HUMAN	774	1	SRGAGRGG	(395-402)	1	0
Q5T089	MORN1_HUMAN	497	1	SRGGLHPRG	(396-404)	1	0
Q5T200	ZC3HD_HUMAN	1668	1	GSRGSRG	(574-580)	1	1
Q5T4H9	CSC10_HUMAN	136	1	RRGWRCRGVPTPSGDRG	(15-31)	0	0
Q5T6F2	UBAP2_HUMAN	1119	2	SRGRGNNNRKGRGGNRGREFRG;DRGKRARGRGFGRGRGRG	(129-150);(165-182)	1	0
Q5T7B8	KIF24_HUMAN	1368	1	GKRGGSRG	(628-635)	0	0
Q5T8D3	ACBD5_HUMAN	534	1	RRGRG	(407-411)	1	0
Q5T8R8	DOAS1_HUMAN	295	1	GGRGGRG	(217-223)	1	0
Q5TF21	SOGA3_HUMAN	947	1	PRGWRG	(193-198)	1	0
Q5TGI4	SAMD5_HUMAN	173	1	GTRGDSRG	(105-112)	0	0
Q5TGY3	AHDC1_HUMAN	1603	2	KRGRG;PRGGRGG	(725-729);(1271-1277)	1	1
Q5TZA2	CROCC_HUMAN	2017	1	GRGRSPRRG	(502-510)	1	0
Q5U4P2	ASPH1_HUMAN	390	1	GRGSFSVERG	(4-13)	0	0
Q5VT97	SYDE2_HUMAN	1194	1	RRGGRG	(11-16)	1	0
Q5VUA4	ZN318_HUMAN	2279	2	RRGSPSPPRG;GFRGSSRG	(86-95);(105-112)	1	1
Q5VUG0	SMBT2_HUMAN	894	1	RRGRG	(779-783)	0	0
Q5VV17	OTUD1_HUMAN	481	1	ERGPRGWERGG	(231-241)	0	0
Q5VWX1	KHDR2_HUMAN	349	4	GRGRGIRGRG;SRGRGG;GRGVLTPRGSTVTRG;ARGVPTPRARG	(185-194);(203-208);(217-231);(239-249)	1	1
Q5VZ46	K1614_HUMAN	1190	1	LRGSRPRG	(649-656)	1	0
Q659C4	LAR1B_HUMAN	914	1	IRGSFRGRGRGRGRGRGRGRG	(144-164)	1	1
Q66K41	Z385C_HUMAN	422	1	GQRGAPRRSRGRPVSRGG	(251-268)	0	1
Q66K80	RUAS1_HUMAN	236	1	GGRGPGRG	(17-24)	0	0
Q68EN5	MACA1_HUMAN	471	1	GRRGRG	(90-95)	1	0
Q69YL0	NCAS2_HUMAN	99	1	RRGLRG	(78-83)	0	0
Q69YN4	VIR_HUMAN	1812	4	PRGRGRGG;SRGGFSGNRGGRG;PRGNYNESRGGQSNFNRG;SRGRGG	(1621-1628);(1686-1698);(1733-1750);(1772-1777)	1	1
Q6AWC2	WWC2_HUMAN	1192	1	SRGSLNTSSRG	(449-459)	1	0
Q6B0I6	KDM4D_HUMAN	523	1	GRRGRG	(449-454)	0	0
Q6HA08	ASTL_HUMAN	431	1	PRGRG	(288-292)	0	0
Q6IBS0	TWF2_HUMAN	349	1	GGKRGHKRLIRG	(330-341)	0	0
Q6IPX3	TCAL6_HUMAN	200	1	PRGQRGVRGVRGGGRGQRG	(175-193)	1	0
Q6KC79	NIPBL_HUMAN	2804	1	DRGESERHRG	(826-835)	1	0
Q6NSJ2	PHLB3_HUMAN	640	1	KRGERGSQRG	(397-406)	0	0
Q6NUI6	CHADL_HUMAN	762	1	PRGPPRG	(380-386)	0	0
Q6NV74	CRCDL_HUMAN	962	1	ERGGAELRG	(562-570)	1	0
Q6NY19	KANK3_HUMAN	821	1	GRGVPRSPRG	(154-163)	0	0
Q6NZI2	CAVN1_HUMAN	390	1	ERGEAGDLRRG	(354-364)	1	1
Q6P0Q8	MAST2_HUMAN	1798	1	TRGRG	(1001-1005)	1	0
Q6P158	DHX57_HUMAN	1386	1	SRGGRGG	(20-26)	0	1
Q6PH81	CP087_HUMAN	154	1	RRGRG	(97-101)	0	0
Q6PJG2	MDEAS_HUMAN	1045	1	GRGPERGG	(105-112)	1	1
Q6PKG0	LARP1_HUMAN	1096	1	FRGRGRGRGRGRGRGRGG	(337-354)	1	1
Q6PRD1	GP179_HUMAN	2367	1	KRGEARG	(1289-1295)	1	0
Q6RFH8	DUX4C_HUMAN	374	1	ARGRG	(15-19)	1	1
Q6RI45	BRWD3_HUMAN	1802	2	TRGTGGRG;SRGGRGRGGRGRGSRGRGGGGTRGRGRGRGGRGASRG	(1667-1674);(1683-1719)	1	0
Q6U949	IG2AS_HUMAN	168	2	WRGFRG;RRGSARRG	(6-11);(62-69)	0	0
Q6UX72	B3GN9_HUMAN	402	1	PRGRG	(39-43)	0	0
Q6UXD7	S49A3_HUMAN	560	1	ARGASLEDPRG	(494-504)	0	0
Q6UXT8	ALKL1_HUMAN	129	1	PRGRRG	(29-34)	0	0
Q6UY14	ATL4_HUMAN	1074	2	SRGRGGPLRG;PRGRG	(118-127);(306-310)	1	0
Q6ZMJ2	SCAR5_HUMAN	495	2	GLRGLPGERG;GMRGFKGDRG	(330-339);(360-369)	0	0
Q6ZMN7	PZRN4_HUMAN	1036	2	GRGGGARGG;GRGRG	(140-148);(155-159)	0	0
Q6ZMY3	SPOC1_HUMAN	1216	2	GRGSIAPRG;PRGRG	(1074-1082);(1090-1094)	1	0
Q6ZNB6	NFXL1_HUMAN	911	1	GGRGRSRG	(10-17)	1	1
Q6ZSJ8	CA122_HUMAN	110	1	SRGEAAGVDRG	(10-20)	0	0
Q6ZSN1	YI023_HUMAN	163	3	DRGRG;DRGGRG;ARGGRG	(32-36);(59-64);(139-144)	1	0
Q6ZU35	CRACD_HUMAN	1233	1	PRGRCDSRG	(699-707)	1	0
Q6ZUT6	CCD9B_HUMAN	534	1	TRGGSQRSRG	(508-517)	1	1
Q6ZW31	SYDE1_HUMAN	735	1	PRGRGG	(637-642)	0	0
Q70EL1	UBP54_HUMAN	1684	1	CRGRGG	(532-537)	1	0
Q71F78	LCA10_HUMAN	164	1	GSRGALRLRGG	(23-33)	0	0
Q71H61	ILDR2_HUMAN	639	1	TRGPSYRG	(600-607)	0	0
Q71RC2	LARP4_HUMAN	724	2	GRGRRTLFRG;GFRGNIIPRG	(442-451);(678-687)	1	1
Q7L0Q8	RHOU_HUMAN	258	1	ERGGRGGRGPGEPGGRG	(24-40)	0	0
Q7L2J0	MEPCE_HUMAN	689	1	LRGGTERG	(43-50)	1	1
Q7L311	ARMX2_HUMAN	632	1	RRGRG	(360-364)	0	0
Q7L8J4	3BP5L_HUMAN	393	1	GGRRGSDGGARGG	(373-385)	1	0
Q7RTP6	MICA3_HUMAN	2002	1	PRGHRG	(693-698)	1	0
Q7RTV3	ZN367_HUMAN	350	1	GLRGRG	(105-110)	1	1
Q7Z2Y5	NRK_HUMAN	1582	1	GSRGKEEAYRG	(1008-1018)	1	0
Q7Z4V5	HDGR2_HUMAN	671	2	DRGEAERG;KRGRKGRGRG	(358-365);(383-392)	1	0
Q7Z6B7	SRGP1_HUMAN	1085	1	PRGLLQNRG	(893-901)	0	0
Q7Z6E9	RBBP6_HUMAN	1792	1	RRGRG	(735-739)	1	1
Q7Z6P3	RAB44_HUMAN	1021	1	PRGSPPRG	(742-749)	1	0
Q7Z7L8	CK096_HUMAN	435	1	LRGRGFSRNPRGRGLPSGAGWRG	(146-168)	1	0
Q7Z7M0	MEGF8_HUMAN	2845	1	VRGSSRG	(1732-1738)	0	0
Q86SG6	NEK8_HUMAN	692	1	CRGIPRG	(295-301)	0	0
Q86T75	NBPFB_HUMAN	865	1	RRGRG	(828-832)	1	0
Q86TL0	ATG4D_HUMAN	474	1	PRGPRG	(28-33)	0	0
Q86U38	NOP9_HUMAN	636	1	GGKRGRG	(18-24)	0	1
Q86UF2	CTGE6_HUMAN	777	1	GGGRGPRG	(556-563)	0	0
Q86UK7	ZN598_HUMAN	904	2	GTRGAQQSRRG;ARGPEDPRG	(322-332);(380-388)	0	0
Q86UX2	ITIH5_HUMAN	942	1	QRGSGRG	(210-216)	0	0
Q86V81	THOC4_HUMAN	257	1	QRGGRGGGRGRGRAGSQGGRGG	(19-40)	1	1
Q86WR7	PRSR2_HUMAN	435	1	ARGRG	(317-321)	1	0
Q86X52	CHSS1_HUMAN	802	1	GGARGDARG	(59-67)	0	0
Q86XE3	MICU3_HUMAN	530	1	PRGRG	(111-115)	0	0
Q86XI8	ZSWM9_HUMAN	627	1	LRGTQFDYERG	(609-619)	0	0
Q86Y38	XYLT1_HUMAN	959	1	ARGGGGGGGGGGGGRGPQARARGGGPGEPRGQQPASRG	(77-114)	1	0
Q86YJ5	MARH9_HUMAN	346	1	PRGGRGG	(30-36)	0	0
Q8IUG5	MY18B_HUMAN	2567	1	KRGVRRG	(145-151)	1	0
Q8IUH8	SPP2C_HUMAN	684	1	ERGTSRG	(562-568)	0	0
Q8IV32	CCD71_HUMAN	467	1	PRGRG	(360-364)	0	0
Q8IVV7	GID4_HUMAN	300	1	ARGQVGRG	(3-10)	0	0
Q8IVW8	SPNS2_HUMAN	549	1	RRGAQRG	(27-33)	0	0
Q8IWY9	CDAN1_HUMAN	1227	2	PRGSRG;RRGGRRRGPGPARERGGRG	(90-95);(117-135)	0	0
Q8IY34	S15A3_HUMAN	581	1	PRGARG	(21-26)	0	0
Q8IY81	SPB1_HUMAN	847	1	LRGKKRSRG	(633-641)	1	0
Q8IY92	SLX4_HUMAN	1834	2	SRGLKRRG;NRGSLGRRG	(393-400);(1225-1233)	1	1
Q8IYB0	YK038_HUMAN	196	1	ERGRG	(92-96)	0	0
Q8IYW2	CFA46_HUMAN	2715	1	RRGGEPRRG	(2549-2557)	0	0
Q8IZP7	H6ST3_HUMAN	471	1	PRGPPEGPRG	(75-84)	1	0
Q8IZS6	DYLT2_HUMAN	198	1	KRGRG	(3-7)	0	0
Q8N119	MMP21_HUMAN	569	1	RRGWQPRG	(154-161)	0	0
Q8N159	NAGS_HUMAN	534	1	LRGRGG	(19-24)	0	0
Q8N1G0	ZN687_HUMAN	1237	1	GRGTTLARG	(1059-1067)	1	1
Q8N1G1	REXO1_HUMAN	1221	2	DRGQGRGG;PRGSRG	(186-193);(259-264)	1	1
Q8N205	SYNE4_HUMAN	404	1	GQRGPQGRG	(277-285)	0	0
Q8N2M8	CLASR_HUMAN	674	1	RRGGRG	(480-485)	1	0
Q8N2S1	LTBP4_HUMAN	1624	1	PRGPGGRG	(127-134)	0	0
Q8N3D4	EH1L1_HUMAN	1523	1	CRGTPEAPPRG	(451-461)	1	0
Q8N539	FBCD1_HUMAN	461	1	ARGTRPRG	(227-234)	0	0
Q8N5A5	ZGPAT_HUMAN	531	1	CRGRG	(398-402)	1	1
Q8N715	CC185_HUMAN	623	1	RRGCSDSLRG	(72-81)	0	0
Q8N7J2	AMER2_HUMAN	671	2	SRGGGGAVSERGG;KRGLRG	(6-18);(191-196)	1	0
Q8N7U7	TPRX1_HUMAN	411	1	GQRGRG	(35-40)	1	1
Q8N7X1	RMXL3_HUMAN	1067	2	LRGDGNQNGYRG;CRGGGRYEENRG	(275-286);(812-823)	1	1
Q8N7Y1	KIAS3_HUMAN	241	1	ARGGRG	(34-39)	0	0
Q8N878	FRMD1_HUMAN	549	1	PRGRG	(5-9)	0	0
Q8N8E1	MAAS1_HUMAN	139	1	PRGRG	(30-34)	0	0
Q8N8E2	ZN513_HUMAN	541	1	ARGPGEARG	(105-113)	1	1
Q8N9B5	JMY_HUMAN	988	1	GSRGPGSPAGRG	(77-88)	1	0
Q8N9L7	YV006_HUMAN	120	1	GRGHKSRG	(112-119)	0	0
Q8N9V6	ANR53_HUMAN	530	1	ERGEGRG	(19-25)	0	0
Q8NAF0	ZN579_HUMAN	562	1	HRGRGRGRGRGRGRGRGRGRGG	(15-36)	0	1
Q8NC51	PAIRB_HUMAN	408	2	IRGRGGLGRGRGGRGRGMGRGDGFDSRG;GRGGRGGRGGRGRGGRPNRG	(162-189);(366-385)	1	1
Q8NCA5	FA98A_HUMAN	518	3	GGRGGGRGG;GGRGGHEQGGGRGGRGGYDHGGRGGGRG;GDRGGGRGGRGGRGGRGG	(334-342);(349-376);(455-472)	1	1
Q8NCF5	NF2IP_HUMAN	419	1	GRGGRGGWGGRG	(18-29)	0	0
Q8NCN4	RN169_HUMAN	708	1	RRGRRG	(21-26)	1	0
Q8ND56	LS14A_HUMAN	463	1	RRGRGGHRGGRG	(269-280)	1	1
Q8NDL9	CBPC5_HUMAN	886	1	GRGSPPTRRG	(791-800)	1	0
Q8NEZ4	KMT2C_HUMAN	4911	1	PRGAGLSGRGGRG	(896-908)	1	1
Q8NFD4	YI018_HUMAN	153	1	TRGRG	(39-43)	0	0
Q8NFW8	NEUA_HUMAN	434	2	PRGRPSRG;SRGGQGRG	(15-22);(31-38)	0	0
Q8NFZ0	FBH1_HUMAN	1043	1	KRGSRG	(48-53)	0	1
Q8NG27	PJA1_HUMAN	643	1	RRGRG	(306-310)	1	0
Q8TAD8	SNIP1_HUMAN	396	1	GHRGNRARG	(64-72)	1	1
Q8TBP5	F174A_HUMAN	190	1	GRGLAEAAGPRG	(67-78)	0	0
Q8TC59	PIWL2_HUMAN	973	1	GRGAPAGRG	(40-48)	0	1
Q8TC90	CCER1_HUMAN	406	1	GRRGRG	(144-149)	1	0
Q8TDC3	BRSK1_HUMAN	778	1	SRGPRGG	(480-486)	1	0
Q8TDD1	DDX54_HUMAN	881	2	RRGAASQARG;RRGPERRGGKRDRG	(29-38);(790-803)	1	1
Q8TE04	PANK1_HUMAN	598	1	QRGRLSRG	(121-128)	0	0
Q8TE68	ES8L1_HUMAN	723	1	ERGAGRG	(204-210)	1	0
Q8TEC5	SH3R2_HUMAN	729	1	SRGNTSTLRRG	(278-288)	0	0
Q8TER5	ARH40_HUMAN	1519	1	GRGALSRGG	(387-395)	0	0
Q8TF61	FBX41_HUMAN	875	1	GRGGGGGGAGPNARG	(359-373)	1	0
Q8TF72	SHRM3_HUMAN	1996	1	GGTRGTQRG	(1194-1202)	1	0
Q8WUZ0	BCL7C_HUMAN	217	1	SRGRERRGRGASPRGG	(69-84)	1	0
Q8WVM7	STAG1_HUMAN	1258	1	GIRGAGRG	(63-70)	0	0
Q8WWM7	ATX2L_HUMAN	1075	1	GPRGGVRCSSSRGG	(359-372)	1	1
Q8WXH2	JPH3_HUMAN	748	1	GGSRGVRSGALRGG	(537-550)	1	0
Q8WYB5	KAT6B_HUMAN	2073	1	GRGSPGRG	(368-375)	1	1
Q8WYH8	ING5_HUMAN	240	1	GGRGLKKGRGQKEKRGSRGRG	(124-144)	0	0
Q8WYR1	PI3R5_HUMAN	880	1	RRGSQERRG	(405-413)	0	0
Q92504	S39A7_HUMAN	469	1	TRGVQKRRGG	(283-292)	0	0
Q92541	RTF1_HUMAN	710	1	GGGRRGSRG	(30-38)	1	1
Q92574	TSC1_HUMAN	1164	1	ARGSSGSRGG	(1026-1035)	0	0
Q92620	PRP16_HUMAN	1227	1	SRGRG	(291-295)	1	1
Q92766	RREB1_HUMAN	1687	1	KRGRKRG	(1152-1158)	1	1
Q92784	DPF3_HUMAN	378	1	TRGRARG	(172-178)	0	0
Q92804	RBP56_HUMAN	592	5	NRGYGGSQGGGRGRGGYDKDGRG;MRGGGSGGGRRGRGGYRGRGGFQGRGG;FRGRGYGGERGYRGRGGRGGDRGG;GGDRGGGYGGDRGGGYGGDRGGGYGGDRGGYGGDRGGGYGGDRGGYGGDRGGYGGDRGGYGGDRGGYGGDRSRGGYGGDRGG;GGDRGGGYGGDRGG	(174-196);(325-351);(394-417);(456-537);(559-572)	1	1
Q92837	FRAT1_HUMAN	279	1	RRGWLRG	(169-175)	0	0
Q92841	DDX17_HUMAN	729	1	DRGGFGARGG	(93-102)	1	1
Q92908	GATA6_HUMAN	595	1	SRGGERG	(47-53)	1	1
Q92945	FUBP2_HUMAN	711	1	GGRGRGRG	(409-416)	1	1
Q969E3	UCN3_HUMAN	161	1	GARGGARG	(85-92)	0	0
Q969E4	TCAL3_HUMAN	200	1	PRGQRGVRGVRGGGRGQRG	(175-193)	1	0
Q969R2	OSBP2_HUMAN	916	1	SRGGGCGGRSRG	(8-19)	0	0
Q969W3	F104A_HUMAN	186	1	ARGGGRGG	(35-42)	1	0
Q96A19	C102A_HUMAN	550	1	ARGRELARLRGARG	(152-165)	1	0
Q96AE4	FUBP1_HUMAN	644	1	GGRGRGRG	(357-364)	1	1
Q96C55	ZN524_HUMAN	264	1	PRGRRG	(28-33)	0	1
Q96DF8	ESS2_HUMAN	476	1	PRGRG	(126-130)	0	0
Q96DN6	MBD6_HUMAN	1003	1	GRGSGKRGRRGGGGLRG	(851-867)	0	1
Q96DX4	RSPRY_HUMAN	576	1	RRGRG	(85-89)	0	0
Q96E39	RMXL1_HUMAN	390	4	SRGPPRGFGAGRGGSGGTRGPPSRGG;SRGPLPVKRG;ERGLPPSVERG;SRGAPRG	(102-127);(143-152);(345-355);(367-373)	1	1
Q96EV2	RBM33_HUMAN	1170	1	RRGGRRGGPLMCRG	(274-287)	1	1
Q96GP6	SREC2_HUMAN	871	2	GPRGAGPARRRG;ARGRG	(5-16);(748-752)	0	0
Q96HA1	P121A_HUMAN	1249	1	GRGRG	(23-27)	1	0
Q96HE8	TMM80_HUMAN	216	2	ARGPRG;RRGRG	(55-60);(78-82)	0	0
Q96HM7	PED1B_HUMAN	432	1	HRGFGRYRPRG	(397-407)	1	0
Q96IZ7	RSRC1_HUMAN	334	1	SRGRG	(87-91)	1	0
Q96JE7	SC16B_HUMAN	1060	1	SRGRGGGEGRG	(974-984)	1	0
Q96JG9	ZN469_HUMAN	3925	3	GDRGCPARG;PRGPGFRGRRGRG;KRGKLRG	(914-922);(1078-1090);(2606-2612)	1	1
Q96JJ6	JPH4_HUMAN	628	1	LRGSSSRG	(572-579)	1	0
Q96JK4	HIPL1_HUMAN	782	1	RRGGGRRRG	(651-659)	0	0
Q96JP5	ZFP91_HUMAN	570	1	LRGGRDRG	(50-57)	1	0
Q96KE9	BTBD6_HUMAN	538	1	RRGARARG	(30-37)	0	0
Q96L08	SUSD3_HUMAN	255	1	LRGKARPRG	(8-16)	0	0
Q96L73	NSD1_HUMAN	2696	1	ERGGSLRGG	(1073-1081)	1	1
Q96L96	ALPK3_HUMAN	1907	1	PRGRAARG	(572-579)	1	0
Q96LR7	CB050_HUMAN	162	1	ARGGPMASRG	(32-41)	0	0
Q96MR7	OBAS1_HUMAN	158	1	GPRGWTPCRCRGRGPTACRRG	(137-157)	0	0
Q96MS0	ROBO3_HUMAN	1386	1	SRGSSSSRGSRG	(1349-1360)	1	0
Q96MU7	YTDC1_HUMAN	727	1	DRGERG	(718-723)	1	1
Q96NA8	TSNA1_HUMAN	513	1	ARGGGLGSRG	(7-16)	0	0
Q96NY7	CLIC6_HUMAN	704	2	DRGPEAEARGTRG;GRGAQGEPRG	(66-78);(114-123)	1	0
Q96NZ9	PRAP1_HUMAN	151	1	PRGQGRG	(77-83)	0	0
Q96PC5	MIA2_HUMAN	1412	2	GGGGRGSRG;ARGPFLRRG	(1161-1169);(1316-1324)	1	0
Q96PE1	AGRA2_HUMAN	1338	1	LRGSTRLRG	(973-981)	0	0
Q96PG8	BBC3B_HUMAN	261	1	PRGGGTVGPGDRG	(161-173)	1	0
Q96PV4	PNMA5_HUMAN	448	1	GRGRG	(346-350)	0	0
Q96PV6	LENG8_HUMAN	800	2	PRGAGSATRGGGAPSQRG;GRGGRGAHMDRGRGRAQRG	(366-383);(462-480)	1	0
Q96Q04	LMTK3_HUMAN	1460	2	RRGAGRGG;LRGLLKSPRG	(485-492);(1326-1335)	1	0
Q96QC0	PP1RA_HUMAN	940	4	MRGGPMRGG;HRGRGGRGG;FRGARGG;GHRGHDHRGPPPHEHRG	(687-695);(704-712);(722-728);(866-882)	1	1
Q96RJ6	FER3L_HUMAN	166	1	ERGRG	(81-85)	0	1
Q96RR4	KKCC2_HUMAN	588	1	PRGGGGSALVRG	(547-558)	0	0
Q96RT6	CTGE2_HUMAN	745	1	PRGGGRGSRG	(521-530)	0	0
Q96S66	CLCC1_HUMAN	551	1	ARGVAGPRG	(534-542)	0	0
Q96SQ7	ATOH8_HUMAN	321	1	PRGGTDTAGERGG	(86-98)	0	1
Q96SZ5	AEDO_HUMAN	270	1	FRGSGGGRG	(21-29)	0	0
Q96T37	RBM15_HUMAN	977	1	SRGGEDSTSRG	(58-68)	1	1
Q99466	NOTC4_HUMAN	2003	1	PRGRRFSAGMRG	(1911-1922)	0	1
Q99501	GA2L1_HUMAN	681	2	DRGRPRGAPGGRG;PRGRG	(410-422);(459-463)	0	0
Q99502	EYA1_HUMAN	592	1	RRGSDGKSRGRG	(296-307)	1	0
Q99575	POP1_HUMAN	1024	1	SRGGRRAPGRG	(826-836)	0	1
Q99590	SCAFB_HUMAN	1463	1	NRGRGRGNRGRG	(1070-1081)	1	1
Q99683	M3K5_HUMAN	1374	1	TRGRG	(77-81)	0	0
Q99729	ROAA_HUMAN	332	1	GGRGNRNRGNRG	(243-254)	1	1
Q99832	TCPH_HUMAN	543	1	GRGRGRG	(534-540)	0	0
Q99933	BAG1_HUMAN	345	1	QRGGARRPRG	(3-12)	1	0
Q99954	SMR3A_HUMAN	134	1	QRGPRG	(23-28)	0	0
Q9BQ70	TCF25_HUMAN	676	2	LRGEQRG;GRGQRG	(9-15);(95-100)	0	1
Q9BRK4	LZTS2_HUMAN	669	1	GRGALPGPARG	(253-263)	0	0
Q9BRL6	SRSF8_HUMAN	282	1	PRGRSRGG	(105-112)	1	1
Q9BU76	MMTA2_HUMAN	263	1	SRGGVRGG	(5-12)	1	0
Q9BUJ2	HNRL1_HUMAN	856	2	NRGRG;NRGGGGFRGRGGGGGFQRYENRGPPGGNRGGFQNRGG	(178-182);(611-647)	1	1
Q9BWW9	APOL5_HUMAN	433	1	SRGRAVRG	(361-368)	0	0
Q9BX66	SRBS1_HUMAN	1292	1	ERGAGERG	(1132-1139)	1	0
Q9BXP5	SRRT_HUMAN	876	1	DRGRERRSRG	(44-53)	1	1
Q9BXQ6	T121B_HUMAN	578	2	LRGGSFRGRRG;SRGGGGGRRGG	(32-42);(53-63)	0	0
Q9BY11	PACN1_HUMAN	444	1	GDRGSVSSYDRG	(342-353)	1	0
Q9BZZ5	API5_HUMAN	524	1	QRGAFRGSRGGRGWGTRGNRSRG	(499-521)	0	1
Q9C073	F117A_HUMAN	453	1	GGRGGGAWGPGRGGAGGLRRG	(7-27)	1	0
Q9C0B5	ZDHC5_HUMAN	715	1	GLRGRG	(613-618)	0	0
Q9C0B9	ZCHC2_HUMAN	1178	1	ARGEGSRGGAEDERG	(208-222)	1	1
Q9C0C7	AMRA1_HUMAN	1298	1	SRGDAAGPRG	(1284-1293)	1	0
Q9GZU7	CTDS1_HUMAN	261	1	ARGPLRG	(15-21)	0	0
Q9GZZ7	GFRA4_HUMAN	299	1	LRGPRG	(189-194)	0	0
Q9H074	PAIP1_HUMAN	479	1	GRGRSRGLGRGG	(12-23)	1	1
Q9H091	ZMY15_HUMAN	742	1	RRGEKKPGRG	(728-737)	0	0
Q9H0L4	CSTFT_HUMAN	616	2	TRGPSSHEMRGG;PRGPMIDQRGLPMDGRGG	(372-383);(395-412)	1	1
Q9H147	TDIF1_HUMAN	329	1	PRGPSGAERGG	(10-20)	1	1
Q9H2A3	NGN2_HUMAN	272	1	QRGAEAGQGARGG	(54-66)	0	1
Q9H2U1	DHX36_HUMAN	1008	1	GGGGRGGRG	(43-51)	1	1
Q9H307	PININ_HUMAN	717	1	SRGRG	(635-639)	1	1
Q9H320	VCX1_HUMAN	206	1	RRGRRG	(46-51)	0	0
Q9H321	VCX3B_HUMAN	246	1	RRGRRG	(46-51)	0	0
Q9H322	VCX2_HUMAN	139	1	RRGRRG	(46-51)	0	0
Q9H3H9	TCAL2_HUMAN	227	1	PRGPREFRGG	(204-213)	1	0
Q9H461	FZD8_HUMAN	694	1	HRGGGRGG	(192-199)	1	0
Q9H4M7	PKHA4_HUMAN	779	2	SRGRG;RRGSGRGG	(201-205);(736-743)	1	0
Q9H5H4	ZN768_HUMAN	540	1	LRGPGRRGGRARGG	(242-255)	1	1
Q9H607	OCEL1_HUMAN	264	1	TRGSRG	(65-70)	1	0
Q9H6S0	YTDC2_HUMAN	1430	1	DRGILHPKRG	(1234-1243)	0	1
Q9H6Y5	MAGIX_HUMAN	334	1	PRGSRGGRG	(11-19)	0	0
Q9H7E2	TDRD3_HUMAN	651	1	LRGRGKGRG	(244-252)	1	1
Q9H7M6	ZSWM4_HUMAN	989	1	ARGRG	(26-30)	0	0
Q9H7X2	RDD1_HUMAN	142	2	RRGPRGRG;ERGPGTRG	(17-24);(58-65)	0	0
Q9H8W2	CF155_HUMAN	130	1	SRGRG	(32-36)	0	0
Q9H930	SP14L_HUMAN	580	1	IRGRKRG	(260-266)	0	1
Q9H9H5	MA6D1_HUMAN	199	1	GRGPGAGGRRG	(88-98)	1	0
Q9H9J4	UBP42_HUMAN	1324	1	NRGRRG	(1097-1102)	1	0
Q9HAS0	NJMU_HUMAN	396	1	YRGSRLAQQRG	(43-53)	0	0
Q9HBE1	PATZ1_HUMAN	687	1	GKRGRG	(263-268)	0	1
Q9HBH9	MKNK2_HUMAN	465	1	KRGKKKKRG	(61-69)	0	0
Q9HCE5	MET14_HUMAN	456	2	DRGGGAPRGGGRGGTSAGRG;FRGERGGFRGGRGGAHRGG	(407-426);(434-452)	1	1
Q9HCH5	SYTL2_HUMAN	934	1	ARGAPRG	(265-271)	1	0
Q9HCM7	FBSL_HUMAN	1045	1	GLRGAPPRG	(48-56)	1	1
Q9HCU4	CELR2_HUMAN	2923	1	SRGSSASEGSRGG	(2865-2877)	0	0
Q9NNX9	VCX3_HUMAN	186	1	RRGRRG	(46-51)	0	0
Q9NP85	PODO_HUMAN	383	1	SRGRGG	(12-17)	0	0
Q9NQ39	RS10L_HUMAN	176	1	FRGRCGRGRG	(163-172)	0	1
Q9NQ55	SSF1_HUMAN	473	2	DRGRG;RRGPRGASRDGGRGRGRG	(425-429);(449-466)	1	1
Q9NQ92	COPRS_HUMAN	184	1	SRGPPLPSARG	(17-27)	1	0
Q9NQI0	DDX4_HUMAN	724	2	NRGFSKRGG;RRGGRGSFRGCRGG	(124-132);(146-159)	1	1
Q9NQR7	CC177_HUMAN	707	1	RRGRRG	(402-407)	1	0
Q9NQS1	AVEN_HUMAN	362	2	ERGARGGRGRRPGRG;ARGGGGGGGGDGGGRRGRGRGRGFRGARGGRGGGGAPRG	(4-18);(36-74)	1	0
Q9NQV6	PRD10_HUMAN	1147	1	TRGRGRGRG	(387-395)	1	1
Q9NR30	DDX21_HUMAN	783	2	GGFRGQREGSRGFRG;FRGQREGSRGPRG	(722-736);(744-756)	1	1
Q9NRL2	BAZ1A_HUMAN	1556	1	KRGRRGKRG	(741-749)	0	1
Q9NRR4	RNC_HUMAN	1374	1	GRGCPRGRGG	(15-24)	1	1
Q9NRR6	INP5E_HUMAN	644	1	SRGVLSSERG	(143-152)	0	0
Q9NS37	ZHANG_HUMAN	354	1	GRGSRGG	(66-72)	1	0
Q9NTG7	SIR3_HUMAN	399	1	GLRGSHGARG	(49-58)	0	1
Q9NTU4	CTSRZ_HUMAN	200	1	TRGWHSPGRG	(62-71)	0	0
Q9NUG4	CCM2L_HUMAN	571	1	PRGSRGG	(556-562)	0	0
Q9NUQ3	TXLNG_HUMAN	528	1	ARGRGG	(9-14)	1	0
Q9NV92	NFIP2_HUMAN	336	1	GDRGCRNGGGRG	(52-63)	0	0
Q9NWH9	SLTM_HUMAN	1034	1	GDRGVITDRGG	(932-942)	1	1
Q9NWM0	SMOX_HUMAN	555	1	PRGPEIEPRG	(273-282)	0	0
Q9NX05	F120C_HUMAN	1096	1	SRGRG	(974-978)	0	1
Q9NXL9	MCM9_HUMAN	1143	1	NRGERG	(1080-1085)	0	1
Q9NXX6	NSE4A_HUMAN	385	1	GRGPEGRGRG	(7-16)	0	0
Q9NXZ2	DDX43_HUMAN	648	1	GRGGRWRG	(46-53)	0	1
Q9NY12	GAR1_HUMAN	217	2	FRGGGRGGFNRGGGGGGFNRGGSSNHFRGGGGGGGGGNFRGGGRGGFGRGGGRGG;PRGGGRGGRGGGRGGGGRGGGRGGGFRGGRGGGGGGFRGGRGGGFRGRG	(3-57);(168-216)	1	1
Q9NYF8	BCLF1_HUMAN	920	2	NRGMRRPYGYRGRGRG;KRGRGRGTFQRGRG	(64-79);(861-874)	1	1
Q9NYL2	M3K20_HUMAN	800	1	ARGDHRG	(790-796)	0	0
Q9NYQ6	CELR1_HUMAN	3014	1	RRGTSGRG	(234-241)	0	0
Q9NYV4	CDK12_HUMAN	1490	1	YRGPTRVPPRGGRGRG	(1472-1487)	1	0
Q9NZI8	IF2B1_HUMAN	577	1	GRRGGFGSRG	(166-175)	0	1
Q9NZM5	NOP53_HUMAN	478	1	RRGPRNKKRG	(38-47)	1	1
Q9NZR4	VSX1_HUMAN	365	1	PRGSRPRG	(23-30)	1	1
Q9NZU7	CABP1_HUMAN	370	1	ARGRDGEERGLSPALGLRGSLRARGRG	(165-191)	1	0
Q9P013	CWC15_HUMAN	229	1	ARGGRG	(12-17)	1	1
Q9P015	RM15_HUMAN	296	1	PRGRRRGRKCGRGHKGERQRG	(40-60)	1	0
Q9P107	GMIP_HUMAN	970	1	PRGSLRGRG	(904-912)	0	0
Q9P1D8	YP008_HUMAN	64	1	TRGWEGWGRRGARG	(4-17)	0	0
Q9P1Z0	ZBTB4_HUMAN	1013	1	RRGASTRG	(257-264)	1	1
Q9P219	DAPLE_HUMAN	2028	1	KRGSPHRG	(1488-1495)	1	0
Q9P266	JCAD_HUMAN	1359	1	ARGQWPDVRG	(522-531)	1	0
Q9P2K8	E2AK4_HUMAN	1649	1	GGRGAPGRG	(3-11)	0	1
Q9P2N5	RBM27_HUMAN	1060	1	GRGRGRGRGGRGRG	(951-964)	1	1
Q9UBB5	MBD2_HUMAN	411	1	GARGGGRGRGRWKQAGRGGGVCGRGRGRGRGRGRGRGRGRGRG	(53-95)	1	1
Q9UBC1	IKBL1_HUMAN	381	1	PRGAGRG	(286-292)	1	0
Q9UBS0	KS6B2_HUMAN	482	1	KRGRG	(474-478)	0	0
Q9UBX2	DUX4_HUMAN	424	1	ARGRG	(15-19)	1	1
Q9UDY2	ZO2_HUMAN	1190	2	SRGRSLERG;SRGRSLERG	(196-204);(216-224)	1	0
Q9UH36	SRR1L_HUMAN	339	1	PRGREAAPRGREAAPRG	(34-50)	0	0
Q9UH92	MLX_HUMAN	298	1	RRGAGRRG	(33-40)	1	1
Q9UIF9	BAZ2A_HUMAN	1905	1	KRGRG	(670-674)	1	1
Q9UJ04	TSYL4_HUMAN	414	1	RRGIRG	(392-397)	1	0
Q9UJJ9	GNPTG_HUMAN	305	1	LRGDPGLRG	(295-303)	0	0
Q9UJV8	PURG_HUMAN	347	1	RRGGGGGRGRGG	(6-17)	1	1
Q9UKN7	MYO15_HUMAN	3530	1	FRGSRRRG	(745-752)	1	0
Q9UKV0	HDAC9_HUMAN	1011	1	LRGKDRG	(127-133)	0	0
Q9UKY1	ZHX1_HUMAN	873	1	KRGRGRPKGRGRGRPRGRPRG	(742-762)	1	1
Q9UL41	PNMA3_HUMAN	463	1	RRGRGQHRRGGVARAGSRG	(386-404)	0	1
Q9ULD9	ZN608_HUMAN	1512	2	MRGGRGRG;SRGLQNKNRGGANGKGRRG	(428-435);(454-472)	1	0
Q9ULE0	WWC3_HUMAN	1092	1	SRGSLASSRGSLASSRG	(368-384)	0	0
Q9ULG1	INO80_HUMAN	1556	1	GRGHSARSRG	(1423-1432)	1	1
Q9ULH4	LRFN2_HUMAN	789	1	GRGAGTSARG	(681-690)	0	0
Q9ULI3	HEG1_HUMAN	1381	1	QRGPSGRAPRGG	(92-103)	0	0
Q9ULL5	PRR12_HUMAN	2036	2	PRGRGRGRG;TRGERPLRG	(1200-1208);(1748-1756)	1	0
Q9ULN7	PNM8B_HUMAN	635	3	RRGRRG;GGRGRGRG;ARGKKARRG	(158-163);(563-570);(619-627)	1	0
Q9UM47	NOTC3_HUMAN	2321	1	GPRGRG	(2076-2081)	0	0
Q9UMN6	KMT2B_HUMAN	2715	4	ARGRFPGRPRGAGGGGGRGGRG;QRGRGRGRGRGWGPSRG;QRGRAPRGRG;RRGGQSSRGGRGGRGRGRGG	(16-37);(90-106);(144-153);(280-299)	1	1
Q9UN86	G3BP2_HUMAN	482	3	PRGPRPGRG;DRGPGGPRG;GRGPPPRGG	(304-312);(431-439);(451-459)	1	1
Q9UPQ0	LIMC1_HUMAN	1083	1	LRGSSDGRG	(222-230)	1	0
Q9UPR0	PLCL2_HUMAN	1127	1	TRGPRG	(73-78)	0	0
Q9UPT8	ZC3H4_HUMAN	1303	2	SRGRGSRGRGRGYRGRGSRGGSRGRGMGRGSRGRGRG;SRGRGLSRGRGRGSRGRGKGMGRGRGRGGSRGG	(235-271);(319-351)	1	1
Q9UPU3	SORC3_HUMAN	1222	1	RRGRG	(114-118)	0	0
Q9UQ35	SRRM2_HUMAN	2752	2	RRGRSRSARRG;ERGSRRGQRG	(550-560);(2716-2725)	1	1
Q9UQC2	GAB2_HUMAN	676	1	HRGPSRG	(499-505)	0	0
Q9Y210	TRPC6_HUMAN	931	1	RRGSSPRG	(10-17)	0	0
Q9Y2G9	SBNO2_HUMAN	1366	1	PRGRG	(631-635)	0	1
Q9Y2H5	PKHA6_HUMAN	1048	2	TRGEGDGRG;SRGTDTAKHRGG	(207-215);(668-679)	1	0
Q9Y2J0	RP3A_HUMAN	694	1	ARGDSEDRRG	(202-211)	1	0
Q9Y2V3	RX_HUMAN	346	1	ERGARG	(54-59)	1	1
Q9Y2W1	TR150_HUMAN	955	5	FRGHNRG;FRGRNRG;DRGKRSEGGHRG;ERGGGRARGTFQFRARGRGWGRG;SRGRGRGAFPRGRG	(73-79);(86-92);(503-514);(824-846);(896-909)	1	1
Q9Y3Q4	HCN4_HUMAN	1203	1	FRGSLASLGSRGG	(96-108)	1	0
Q9Y3X0	CCDC9_HUMAN	531	1	PRGGGAGGRGRRGRGRG	(120-136)	1	1
Q9Y3Y2	CHTOP_HUMAN	248	1	RRGGVRGRGGPGRGGLGRGAMGRGGIGGRGRGMIGRGRGGFGGRGRGRGRGRG	(152-204)	1	1
Q9Y446	PKP3_HUMAN	797	1	ARGTSRG	(76-82)	0	0
Q9Y4Z0	LSM4_HUMAN	139	2	GRGRGG;GRGMGGAGRGVFGGRGRGGIPGTGRG	(87-92);(101-126)	1	1
Q9Y520	PRC2C_HUMAN	2896	3	GLRGRG;GYRGRGRGEYYSRGRSYRGSYGGRGRGGRG;RRGRGGTFRRGG	(277-282);(1184-1213);(1341-1352)	1	1
Q9Y566	SHAN1_HUMAN	2161	2	GRGPRGTRG;LRGWRGG	(34-42);(1047-1053)	1	0
Q9Y5B9	SP16H_HUMAN	1047	1	GRGSNRG	(1028-1034)	1	0
Q9Y5S9	RBM8A_HUMAN	174	1	VRGPPKGKRRGG	(151-162)	1	1
Q9Y5W3	KLF2_HUMAN	355	1	TRGPRG	(141-146)	1	1
Q9Y6K1	DNM3A_HUMAN	912	1	GSRGRLRGG	(165-173)	1	1
Q9Y6N7	ROBO1_HUMAN	1651	1	ERGPTPPVRG	(1236-1245)	1	0
Q9Y6R9	CCD61_HUMAN	512	3	SRGRG;GRGSRGRG;SRGGHRRRG	(307-311);(321-328);(435-443)	1	0
